# Supplementary material for: Deep Medullary Vein and MRI Markers Were Related to Cerebral Hemorrhage Subtypes
Source: Brain Sci. 2023 Sep 13;13(9):1315. doi: 10.3390/brainsci13091315 (PMC10526710; doi:10.3390/brainsci13091315)
Supplement: Supplementary file 1 [file brainsci-13-01315-s001.zip]

Archive with 1 entries (1 files):
- brainsci-2539386-supplementary.pdf
